# Supplementary material for: The Anti-Breast Cancer Activity of Dihydroartemisinin-5-methylisatin Hybrids Tethered via Different Carbon Spacers
Source: Molecules. 2022 Nov 18;27(22):7994. doi: 10.3390/molecules27227994 (PMC9695041; doi:10.3390/molecules27227994)
Supplement: Supplementary file 1 [file molecules-27-07994-s001.zip]

Archive with 1 entries (1 files):
- molecules-2022063-supplementary.pdf
